# Supplementary material for: Selective Oxidative Cleavage of Benzyl C–N Bond under Metal-Free Electrochemical Conditions
Source: Molecules. 2024 Jun 15;29(12):2851. doi: 10.3390/molecules29122851 (PMC11206264; doi:10.3390/molecules29122851)
Supplement: Supplementary file 1 [file molecules-29-02851-s001.zip]

Archive with 1 entries (1 files):
- molecules-3053421-supplementary.pdf
